# Supplementary material for: Comparison of Point-of-Care Ultrasonography and Radiography in the Diagnosis of Long-Bone Fractures
Source: Medicina (Kaunas). 2019 Jul 9;55(7):355. doi: 10.3390/medicina55070355 (PMC6681284; doi:10.3390/medicina55070355)
Supplement: Supplementary file 1 [file medicina-55-00355-s001.zip]

Archive with 1 entries (1 files):
- medicina-517327-supplementary.mp4
